# Supplementary material for: The value of fractional exhaled nitric oxide in occupational diseases – a systematic review
Source: J Occup Med Toxicol. 2022 Jul 25;17:14. doi: 10.1186/s12995-022-00355-1 (PMC9317127; doi:10.1186/s12995-022-00355-1)
Supplement: Supplementary file 1 — Additional file 1. [file 12995_2022_355_MOESM1_ESM.xlsx]

## Sheet: Sheet1
Refid	Author(s)	Title	Year of Publication	journal	Exposure/Occupation	Comparator	Sample Size	FeNO measurement	Adjustment	Findings
18	Beretta C, Rifflart C, Evrard G, Jamart J, Thimpont J, Vandenplas O.	Assessment of eosinophilic airway inflammation as a contribution to the diagnosis of occupational asthma.	2018	Allergy	HMW, LMW agents	SIC: FEV1 ≥20% from baseline (several challenges)	240: 133 SIC +/107 SIC-	Baseline FeNO, cut off 25 ppb	Atopy, smoking	1. In SIC+, chances of high level of FeNO (≥25 ppb) are higher in atopic (OR: 2.9; 1.4-6.0; p=.004) and in never smokers (OR: 2.5; 1.2-5.0; p=.01). 2. HIstamine PC20 ≤16 mg/mL + FeNO levels ≥25 ppb and ≥50 ppb decreased the sensitivity (44% and 20%, respectively), and increased the specificity (78% and 94%, respectively) for a positive SIC result compared to HIstamine PC20 ≤16 alone (sensitivity …
19	Engel J, van Kampen V, Gering V, Hagemeyer O, Brüning T, Raulf M, Merget R.	Non invasive tools beyond lung function before and after specific inhalation challenges for diagnosing occupational asthma.	2019	Int Arch Occup Environ Health.	HMW, LMW agents	Pulmonary responders to methacholine (FEV1 ≥20% & doubling of specific airways resistance (sRt) from baseline)/non responders SIC+: pulmonary responders AND/ORDFeNO ≥ 13 ppb	122: 21 responders/101 non responders; 39 SIC+/83 SIC-	DFeNO ≥13 ppb defined as difference between baseline FeNO and 24h after SIC	Atopy, smoking, treatment	1. Increase in FeNO ≥ 13 ppb had a sensitivity of 0.57 and a specificity of 0.82 to detect the pulmonary responders. 2. If DFENO ≥ 13 ppb was included in the defintion of the SIC+ response, 18 of the pulmonary nonresponders became SIC+. 3. SIC + were younger (p = 0.04), with higher total IgE (p = 0.001), rate of atopy (p = 0.02), and specific allergen sensitization (p = 0.002) than SIC-. 4. SIC+ …
20	Sastre J, Costa C, del Garcia Potro M, Aguado E, Mahillo I, Fernández-Nieto M.	Changes in exhaled nitric oxide after inhalation challenge with occupational agents	2013	J Investig Allergol Clin Immunol.	HMW or LMW agents	SIC+: DFEV1 ≥20% from baseline	68 patients suspected to have occupational asthma, 45 of whom had a positive SIC	Baseline & 24h after SIC	Atopy, smoking	1.SIC+ showed an overall increase of 1.25 (95% CI, 1.05-1.48) 24 h postchallenge (p=0.01); no increase in patients with a SIC-. 2. In the separate analysis based on type of agent, only SIC with LMW agents induced a significant DFeNO 1.26 (P=.01). 3. For each unit increase in baseline FeNO, the probability of a positive SIC rises by 4%. 4. The cuttof in DFeNO = 41%provided a the best sensitivity (…
21	Lemière C, D'Alpaos V, Chaboillez S, César M, Wattiez M, Chiry S, Vandenplas O	Investigation of occupational asthma: sputum cell counts or exhaled nitric oxide?	2010	Chest	HMW & LMW agents	SIC: FEV1 ≥20% from baseline	68: 26 positive SIC & 41 negative SIC (controls)	Baseline, 7h and 24h after SIC	Atopy, smoking, treatment	1. A DFeNO =10 ppb at 24 h postchallenge had a sensitivity of 36.8% and specificity of 81.2% for predicting a positive SIC. 2. A D in sputum eosinophil counts =2.2% achieved a higher sensitivity (78.9%) and similar specificity (81.2%) for predicting a positive SIC.
22	Lemiere C, NGuyen S, Sava F, D'Alpaos V, Huaux F, Vandenplas O.	Occupational asthma phenotypes identified by increased fractional exhaled nitric oxide after exposure to causal agents	2014	J Allergy Clin Immunol	HMW & LMW agents	SIC: FEV1 ≥ 20% from baseline	178: 98 positive SIC	Baseline and 24h after SIC	Atopy, smoking	1. A post-challenge DFeNO ≥ 17.5 ppb had a specificity of 90% and a sensitivity of 45.3% for predicting a positive SIC. 2. The odds for a post-challenge DFeNO ≥ 17.5 ppb were significantly higher for HMW agents (OR: 4.2 [1.1-16.8], p=0.04).
23	Moore VC, Anees W, Jaakkola MS, Burge CB, Robertson AS, Burge PS	Two variants of occupational asthma separable by exhaled breath nitric oxide level	2010	Respir Med	HMW and LMW agents	Methacholine airway hyperresponsiveness (MHC), PEF monitoring	60 patients confirmed with OA by PEF monitoring	Baseline FeNO before MHC and after PEF monitoring (cutt off for work-related increase: 14.7 ppb for smokers and 22.1 ppb for non smokers)	Smoking, atopy and inhaled corticosteroid	1. Significant correlation between FeNO level and MHC, after controlling for confounders R2 = 0.221; p =0.009). 2. The area between curves (ABC) score based on mean PEF on work days and days away from work was not correlated to the DFeNO.
24	van Kampen V, Brüning T, Merget R	Serial fractional exhaled nitric oxide measurements off and at work in the diagnosis of occupational asthma	2019	Am J Ind Med	HMW and LMW agents	SIC + (6)/ doubtful asthma monitored by FEV1 and FeNO for 2 weeks of work exposure/2 weeks out of work	41 suspected and 6 confirmed OA	DFeNO; cut off for work related increase = 20 ppb	Smoking, atopy, treatement	1. Serial FeNO measurements off and at work provide complementary information in the diagnosis in about one‐fifth of cases with suspected OA, especially if specific inhalation challenges are negative or cannot be performed.
25	Walters GI, Moore VC, McGrath EE, Burge S	Fractional exhaled nitric oxide in the interpretation of specific inhalational challenge tests for occupational asthma	2014	Lung	LMW	SIC: FEV1 ≥ 20% from baseline	16 SIC +/ 16 SIC -	Baseline FeNO and 24h from SIC; if baseline FeNO > 50 ppb the cut off for DFeNO set to > 20 %; if baseline FeNO < 50 ppb, the cut off for ΔFeNO set to > 10%	Smoking, treatment	1. There was no significant difference between mean in DFeNO after positive SIC compared with control SIC, either in absolute ppb (p = 0.82) or in percentage of change (p = 0.85). 2. SIC + to LMW agents was associated with mean DFeNO of 7 % (95 % CI -15.73 to 29.6) or 2.1 ppb (95 % CI -6.07 to 10.19), not significantly different to controls.
26	Sastre J, Madero MF, Fernández-Nieto M, Sastre B, del Pozo V, Potro MG, Quirce S.	Airway response to chlorine inhalation (bleach) among cleaning workers with and without bronchial hyperresponsiveness	2011	Am J Ind Med	Sodium hypochlorite	SIC: FEV1 ≥ 20% from baseline	19: 13 cases OA to cleaning products/3 asthmatic controls/3 atopic subjects without hyperreactivity	Baseline and 24h after SIC with bleach 0.4 ppm	Atopy, smoking	1. Significant increase in mean DFeNO at 24 hr after bleach SIC (p=0.043).
27	Vizcaya D, Mirabelli MC, Orriols R, Antó JM, Barreiro E, Burgos F, Arjona L, Gomez F, Zock JP	Functional and biological characteristics of asthma in cleaning workers	2013	Respir Med	Cleaning products; mixture of domestic and occupational exposure	Spirometry, HBR (11 cases/11 controls)	42 OA / 53 controls	Baseline FENO	Atopy, smoking	1. Levels of FeNO similar in cases and controls.
28	Mason P, Scarpa MC, Guarnieri G, Giordano G, Baraldi E, Maestrelli P	Exhaled nitric oxide dynamics in asthmatic reactions induced by diisocyanates	2016	Clin Exp Allergy	Isocyanates	SIC: FEV1 ≥20% from baseline	26: 17 SIC+ /9 SIC -	FeNO monitored 7h after SIC and 24 after SIC;	Atopy, treatment	1. FeNO increased after 24 h post SIC compared to exposure to sham (p<0.05) 2. Airways wall NO (JawNO) wass the fraction of NO responsible to the increase in FeNO after SIC.
29	Ferrazzoni S, Scarpa MC, Guarnieri G, Corradi M, Mutti A, Maestrelli P	Exhaled nitric oxide and breath condensate ph in asthmatic reactions induced by isocyanates	2009	Chest	Isocyanates	SIC FEV1 ≥20% from baseline + sputum eosinophils	39: 15 OA/24 controls	Baseline, 24h, 48 h and 7 days after SIC		1. Baseline FeNO significantly higher in SIC + (62 ppg vs 23 ppg) (p<0.001) 2. DFeNO significantly increases 24h and 48 h post-SIC 3. Prolonged FeNO increase (7 days after SIC) requests that SIC should be performed at a sufficient duration from the last exposure to isocyanates to avoid blunted response by an already elevated baseline FeNO 4. Baseline and 24-h FeNO positively correlated with the c…
30	13. Florentin A, Acouetey DS, Remen T, Penven E, Thaon I, Zmirou-Navier D, Paris C.	Exhaled nitric oxide and screening for occupational asthma in two at-risk sectors: bakery and hairdressing	2014	Int J Tuberc Lung Dis	Bakery and hairdressing	No comparator	178: 19 OA/159 controls	Baseline (occupationally exposed participants)	Smoking, atopy, steroid treatment	1.In a multiple linear regression model (height, case, smoking, corticosteroid treatment, total IgE), case/control status (p=0.004) and smoking status (p=0.006) were the only independent risk factors for the FeNO variation. 2. FeNO > 8.5 ppb was associated with the greatest sensitivity (78.9%) but had a low specificity (42.8%). 3. The combination of FeNO >8.5 ppb + positive questionnaire gave the…
