# Supplementary material for: The value of fractional exhaled nitric oxide in occupational diseases – a systematic review
Source: J Occup Med Toxicol. 2022 Jul 25;17:14. doi: 10.1186/s12995-022-00355-1 (PMC9317127; doi:10.1186/s12995-022-00355-1)
Supplement: Supplementary file 2 — Additional file 2. [file 12995_2022_355_MOESM2_ESM.xlsx]

## Sheet: Sheet1
Refid	Author(s)	Title	Year of Publication	journal	Selection Bias	Design type of study	Confounders	Blinding	Data colection	Drop out rate	Global rate
18	Beretta C, Rifflart C, Evrard G, Jamart J, Thimpont J, Vandenplas O.	Assessment of eosinophilic airway inflammation as a contribution to the diagnosis of occupational asthma.	2018	Allergy	Somewhat likely	Prospective observational	Strong	Moderate	Strong	NA	Strong
19	Engel J, van Kampen V, Gering V, Hagemeyer O, Brüning T, Raulf M, Merget R.	Non invasive tools beyond lung function before and after specific inhalation challenges for diagnosing occupational asthma.	2019	Int Arch Occup Environ Health.	Somewhat likely	Prospective observational	Strong	Moderate	Strong	NA	Strong
20	Sastre J, Costa C, del Garcia Potro M, Aguado E, Mahillo I, Fernández-Nieto M.	Changes in exhaled nitric oxide after inhalation challenge with occupational agents	2013	J Investig Allergol Clin Immunol.	Somewhat likely	Prospective observational	Strong	Moderate	Strong	NA	Strong
21	Lemière C, D'Alpaos V, Chaboillez S, César M, Wattiez M, Chiry S, Vandenplas O	Investigation of occupational asthma: sputum cell counts or exhaled nitric oxide?	2010	Chest	Somewhat likely	Prospective observational	Strong	Moderate	Strong	NA	Strong
22	Lemiere C, NGuyen S, Sava F, D'Alpaos V, Huaux F, Vandenplas O.	Occupational asthma phenotypes identified by increased fractional exhaled nitric oxide after exposure to causal agents	2014	J Allergy Clin Immunol	Somewhat likely	Prospective observational	Strong	Moderate	Strong	NA	Strong
23	Moore VC, Anees W, Jaakkola MS, Burge CB, Robertson AS, Burge PS	Two variants of occupational asthma separable by exhaled breath nitric oxide level	2010	Respir Med	Somewhat likely	Cross sectional	Strong	Moderate	Weak	NA	Moderate
24	van Kampen V, Brüning T, Merget R	Serial fractional exhaled nitric oxide measurements off and at work in the diagnosis of occupational asthma	2019	Am J Ind Med	Somewhat likely	Prospective observational	Strong	Weak	Strong	NA	Moderate
25	Walters GI, Moore VC, McGrath EE, Burge S	Fractional exhaled nitric oxide in the interpretation of specific inhalational challenge tests for occupational asthma	2014	Lung	Weak	Prospective observational	Strong	Moderate	Strong	NA	Moderate
26	Sastre J, Madero MF, Fernández-Nieto M, Sastre B, del Pozo V, Potro MG, Quirce S.	Airway response to chlorine inhalation (bleach) among cleaning workers with and without bronchial hyperresponsiveness	2011	Am J Ind Med	Somewhat likely	Case control	Strong	Moderate	Strong	NA	Strong
27	Vizcaya D, Mirabelli MC, Orriols R, Antó JM, Barreiro E, Burgos F, Arjona L, Gomez F, Zock JP	Functional and biological characteristics of asthma in cleaning workers	2013	Respir Med	Weak	Case-control	Strong	Weak	Strong	NA	Weak
28	Mason P, Scarpa MC, Guarnieri G, Giordano G, Baraldi E, Maestrelli P	Exhaled nitric oxide dynamics in asthmatic reactions induced by diisocyanates	2016	Clin Exp Allergy	Somewhat likely	Prospective observational	Strong	Moderate	Strong	NA	Strong
29	Ferrazzoni S, Scarpa MC, Guarnieri G, Corradi M, Mutti A, Maestrelli P	Exhaled nitric oxide and breath condensate ph in asthmatic reactions induced by isocyanates	2009	Chest	Somewhat likely	Prospective observational	Strong	Weak	Strong	Strong	Moderate
30	13. Florentin A, Acouetey DS, Remen T, Penven E, Thaon I, Zmirou-Navier D, Paris C.	Exhaled nitric oxide and screening for occupational asthma in two at-risk sectors: bakery and hairdressing	2014	Int J Tuberc Lung Dis	Weak	Case-control	Strong	Weak	Strong	Weak	Weak
