# Supplementary material for: The value of fractional exhaled nitric oxide in occupational diseases – a systematic review
Source: J Occup Med Toxicol. 2022 Jul 25;17:14. doi: 10.1186/s12995-022-00355-1 (PMC9317127; doi:10.1186/s12995-022-00355-1)
Supplement: Supplementary file 3 — Additional file 3. [file 12995_2022_355_MOESM3_ESM.xlsx]

## Sheet: Sheet1
Refid	Author(s)	Title	Year of Publication	journal	Exposure/Occupation	Type of study	Comparator	Sample Size	Confounders	Findings
35	Huang YC, Yang MC	Associations between occupational inhalation risks and FeNO levels in airway obstruction patients: results from the National Health and Nutrition Examination Survey, 2007-2012	2017	Int J Chron Obstruct Pulmon Dis	Subjects aged 20–79 years with exposure to mineral and organic dusts and fumes	Cross sectional National Health and Nutrition Examination Survey, US, 2007–2012	Cross sectional National Health and Nutrition Examination Survey, US, 2007–2012	13336 persons	Gender, age, socio-economic (education, income level), smoking (pack-years); Exclusions: current chest pain; physically incapable of forced expiration; receiving supplemental oxygen; recent eye, chest or abdominal surgery; personal history of heart attack, stroke or tuberculosis; or recently coughed up blood were excluded. Adults with a personal history of detached retina or collapsed lung were a…	1. Long-term exposure to occupational hazards carried significantly higher risk for COPD than controls (ORs for mineral dusts: 2.364, organic dusts: 2.427, exhaust fumes: 2.728, other fumes: 2.144). 2. In subgroup with FeNO ≤50 ppb, COPD correlated positively with long-term exposures to organic dusts, exhaust fumes and seecond hand smoke. 3. In subgroup with FeNO > 50 ppb, COPD correlated negativ…
36	Pelclova D, Zdimal V, Komarc M, Vlckova S, Fenclova Z, Ondracek J, Schwarz J, Kostejn M, Kacer P, Dvorackova S, Popov A, Klusackova P, Zakharov S, Bello D.	Deep Airway Inflammation and Respiratory Disorders in Nanocomposite Workers	2018	Nanomaterials (Basel)	Researchers in composite development of nanoparticles	Case control	Exposed/controls (office workers)	20 researchers and 21 controls	Smoking, alcohol	1. Dyspnea, associated with minor limitations in ordinary physical activity, and chronic bronchitis (as defined by NYHA) were found only in exposed subjects. 2. No difference in baseline values in lung function between cases and with controls. However, the post-shift FEV1, %FEV1, and FEV1/FVC declined significantly in researchers compared to the pre-shift values (p<0.05). No association was found…
38	Wang H, Duan H, Meng T, Yang M, Cui L, Bin P, Dai Y, Niu Y, Shen M, Zhang L, Zheng Y, Leng S	Local and Systemic Inflammation May Mediate Diesel Engine Exhaust-Induced Lung Function Impairment in a Chinese Occupational Cohort	2018	Toxicol Sci	Diesel exhaust (high levels of PM2.5 and elemental carbon	Case control	Male Exposed/Male controls (water utility authority)	264: 137 exposed/127 controls	Smoking, age, BMI	1. FeNO was inversely corelated to diesel exhaust exposure history, after adjustment to age, BMI (p=0.044)
39	Akpinar-Elci M, Siegel PD, Cox-Ganser JM, Stemple KJ, White SK, Hilsbos K, Weissman DN	Respiratory inflammatory responses among occupants of a water-damaged office building.	2008	Indoor Air	Office workers to indoor air polution/organic particles, molds	Cross sectional	All exposed	207	Non smokers. All results adjusted for age, gender, atopy	1.No significant relationship between FeNO and prevalence of symptoms in all non-smoking workers. 2. FeNO related to airway symptoms in those with chronic bronchitis. The value of FeNO in the chrnic bronchitis group was significantly lower (p=0.018) after adjustments to all covariates.
40	Meo SA, Alrashed AH, Almana AA, Altheiban YI, Aldosari MS, Almudarra NF, Alwabel SA	Lung function and fractional exhaled nitric oxide among petroleum refinery workers.	2015	J Occup Med Toxicol	Petroleum refinery products	Case control	Exposed/controls (technicians working at the university, receptionists, secretaries and porters	112: 56 exposed/56 controls	All results were adjusted for age, weight, height, ethnicity, socioeconomic and demographic status and history of any occupational respiratory hazard. Exclusion: subjects who smoke cigarette or shisha were excluded from the study	1. No difference in the mean values of FeNO between the groups (p=0.096), despite a reduction in the obstructive parameters of the spirometry in the exposed group (p<0.001).
41	Hancu BD, Pop M	Assessment of health effects related to fiber glass exposure in fiber glass workers: exhaled biomarkers eCO, FENO and their usefulness in the occupational environment testing	2013	Clujul Med	Fiber glass		Retrospective	All exposed for > 5 years	42	Non smokers
