# Supplementary material for: The value of fractional exhaled nitric oxide in occupational diseases – a systematic review
Source: J Occup Med Toxicol. 2022 Jul 25;17:14. doi: 10.1186/s12995-022-00355-1 (PMC9317127; doi:10.1186/s12995-022-00355-1)
Supplement: Supplementary file 4 — Additional file 4. [file 12995_2022_355_MOESM4_ESM.xlsx]

## Sheet: Sheet1
Refid	Author(s)	Title	Year of Publication	journal	Selection Bias	Design type of study	Confounders	Blinding	Data colection	Drop out rate	Global rate
35	Huang YC, Yang MC	Associations between occupational inhalation risks and FeNO levels in airway obstruction patients: results from the National Health and Nutrition Examination Survey, 2007-2012	2017	Int J Chron Obstruct Pulmon Dis	Strong	Cross-sectional	Strong	Strong	Weak	NA	Strong
36	Pelclova D, Zdimal V, Komarc M, Vlckova S, Fenclova Z, Ondracek J, Schwarz J, Kostejn M, Kacer P, Dvorackova S, Popov A, Klusackova P, Zakharov S, Bello D.	Deep Airway Inflammation and Respiratory Disorders in Nanocomposite Workers	2018	Nanomaterials (Basel)	Strong	Case-control	Strong	Moderate	Moderate	NA	Strong
38	Wang H, Duan H, Meng T, Yang M, Cui L, Bin P, Dai Y, Niu Y, Shen M, Zhang L, Zheng Y, Leng S	Local and Systemic Inflammation May Mediate Diesel Engine Exhaust-Induced Lung Function Impairment in a Chinese Occupational Cohort	2018	Toxicol Sci	Moderate	Case-control	Strong	Moderate	Strong	NA	Strong
39	Akpinar-Elci M, Siegel PD, Cox-Ganser JM, Stemple KJ, White SK, Hilsbos K, Weissman DN	Respiratory inflammatory responses among occupants of a water-damaged office building.	2008	Indoor Air	Moderate	Cross sectional	Moderate	Moderate	Strong	NA	Strong
40	Meo SA, Alrashed AH, Almana AA, Altheiban YI, Aldosari MS, Almudarra NF, Alwabel SA	Lung function and fractional exhaled nitric oxide among petroleum refinery workers.	2015	J Occup Med Toxicol	Weak	Case-control	Strong	Moderate	Strong	NA	Moderate
41	Hancu BD, Pop M	Assessment of health effects related to fiber glass exposure in fiber glass workers: exhaled biomarkers eCO, FENO and their usefulness in the occupational environment testing	2013	Clujul Med	Weak	Retrospective	Weak	Moderate	Strong	NA	Weak
