# Supplementary material for: The value of fractional exhaled nitric oxide in occupational diseases – a systematic review
Source: J Occup Med Toxicol. 2022 Jul 25;17:14. doi: 10.1186/s12995-022-00355-1 (PMC9317127; doi:10.1186/s12995-022-00355-1)
Supplement: Supplementary file 5 — Additional file 5. [file 12995_2022_355_MOESM5_ESM.xlsx]

## Sheet: Sheet1
Refid	Author(s)	Title	Year of Publication	journal	Exposure/Occupation	Type of study	Comparator	Sample Size	Confounders	Findings
44	Ojanguren I, Cruz MJ, Villar A, Barrecheguren M, Morell F, Muñoz X	Utility of Exhaled Nitric Oxide Fraction for the Diagnosis of Hypersensitivity Pneumonitis	2016	Lung	SIC for diagnosis of HP	Cross sectional	HP patients/ILD patients	25: 11 HP/ 14 other ILD; 11 men/14 women		1. No differences in FeNO were found before and after the SIC test. 2. No differences in baseline FeNO in patients diagnosed with HP vs other ILD.
45	Guerrero Zúñiga S, Sánchez Hernández J, Mateos Toledo H, Mejía Ávila M, Gochicoa-Rangel L, Miguel Reyes JL, Selman M, Torre-Bouscoulet L	Small airway dysfunction in chronic hypersensitivity pneumonitis	2017	Respirology	Expert assesment for diagnosis	Cross sectional	None	20	Treatment (corticoid exclusion criteria)	FeNO measurements do not appear to have clinical utility for diagnosis or follow-up in chronic HP
46	Lee JS, Shin JH, Lee JO, Lee KM, Kim JH, Choi BS	Levels of Exhaled Breath Condensate pH and Fractional Exhaled Nitric Oxide in Retired Coal Miners	2010	Toxicol Res	Retaired coal miners	Case-control	Pneumoconiosis/ retaired coal miners without radiological image of pneumoconiosis	120		FeNO did not show statisticaly significant difference between pneumoconiosis and controla and between stages of pneumoconiosis II or III (ILO categories)
47	Vlaanderen J, Pronk A, Rothman N, Hildesheim A, Silverman D, Hosgood DH, Spaan S, Kuijpers E, Godderis L, Hoet P, Lan Q, Vermeulen R	A cross-sectional study of changes in markers of immunological effects and lung health due to exposure to multi-walled carbon nanotubes	2017	Nanotoxicology	Carbon nanotubes	Case control	Workers exposed to different leveles: low/intermediate/ high vs. age and gender matched controls	61: 22 exposed (9/6/7)/39 controls	Smoking, allergies, previous medical conditions	Significantly lower FeNO in the highest exposure group (p=0.01), particularly in non-smoking (p=0.008).
48	Sandrini A, Johnson AR, Thomas PS, Yates DH	Fractional exhaled nitric oxide concentration is increased in asbestosis and pleural plaques.	2006	Respirology	Asbestos	Case control	Pacients vs healthy controls	91: 56 asbestos related diseases/ 35 controls	Recent upper respiratory tract infection, sinusitis, asthma, active or passive smoking, alcohol, medication	Median FeNO was significantly increased in subjects with asbestosis and pleural plaques compared with normal controls.
49	Radauceanu A, Grzebyk M, Edmé JL, Chérot-Kornobis N, Rousset D, Dziurla M, De Broucker V, Hédelin G, Sobaszek A, Hulo S	Effects of occupational exposure to poorly soluble forms of beryllium on biomarkers of pulmonary response in exhaled breath of workers in machining industries	2016	Toxicol Lett	Berilium	Case control	Workers exposed vs. controls from the same plant, never exposed directly to berilium	46: 20 exposed/ 16 controls	Smoking, age, exposure	FeNO levels were not significantly related to indices of beryllium exposure y
