# Supplementary material for: The value of fractional exhaled nitric oxide in occupational diseases – a systematic review
Source: J Occup Med Toxicol. 2022 Jul 25;17:14. doi: 10.1186/s12995-022-00355-1 (PMC9317127; doi:10.1186/s12995-022-00355-1)
Supplement: Supplementary file 6 — Additional file 6. [file 12995_2022_355_MOESM6_ESM.xlsx]

## Sheet: Sheet1
Refid	Author(s)	Title	Year of Publication	journal	Selection Bias	Design type of study	Confounders	Blinding	Data colection	Drop out rate	Global rate
44	Ojanguren I, Cruz MJ, Villar A, Barrecheguren M, Morell F, Muñoz X	Utility of Exhaled Nitric Oxide Fraction for the Diagnosis of Hypersensitivity Pneumonitis	2016	Lung	Moderate	Cross sectional	Strong	Moderate	Strong	NA	Strong
45	Guerrero Zúñiga S, Sánchez Hernández J, Mateos Toledo H, Mejía Ávila M, Gochicoa-Rangel L, Miguel Reyes JL, Selman M, Torre-Bouscoulet L	Small airway dysfunction in chronic hypersensitivity pneumonitis	2017	Respirology	Moderate	Cross sectional	Strong	Moderate	Strong	NA	Moderate
46	Lee JS, Shin JH, Lee JO, Lee KM, Kim JH, Choi BS	Levels of Exhaled Breath Condensate pH and Fractional Exhaled Nitric Oxide in Retired Coal Miners	2010	Toxicol Res	Weak	Case control	Moderate	Moderate	Strong	NA	Moderate
47	Vlaanderen J, Pronk A, Rothman N, Hildesheim A, Silverman D, Hosgood DH, Spaan S, Kuijpers E, Godderis L, Hoet P, Lan Q, Vermeulen R	A cross-sectional study of changes in markers of immunological effects and lung health due to exposure to multi-walled carbon nanotubes	2017	Nanotoxicology	Moderate	Cross sectional	Strong	Strong	Strong	NA	Strong
48	Sandrini A, Johnson AR, Thomas PS, Yates DH	Fractional exhaled nitric oxide concentration is increased in asbestosis and pleural plaques.	2006	Respirology	Moderate	Case control	Strong	Moderate	Strong	NA	Strong
49	Radauceanu A, Grzebyk M, Edmé JL, Chérot-Kornobis N, Rousset D, Dziurla M, De Broucker V, Hédelin G, Sobaszek A, Hulo S	Effects of occupational exposure to poorly soluble forms of beryllium on biomarkers of pulmonary response in exhaled breath of workers in machining industries	2016	Toxicol Lett	Weak	Cross sectional	Moderate	Moderate	Strong	NA	Moderate
